# Supplementary material for: Impact of Low-Starch Dietary Modifications on Faecal Microbiota Composition and Gastric Disease Scores in Performance Horses
Source: Animals (Basel). 2025 Jun 28;15(13):1908. doi: 10.3390/ani15131908 (PMC12248642; doi:10.3390/ani15131908)
Supplement: Supplementary file 1 [file animals-15-01908-s001.zip]

Archive with 1 entries (1 files):
- animals-3667538-supplementary.pdf
